# Supplementary material for: Synergistic Antioxidant Effect of Prebiotic Ginseng Berries Extract and Probiotic Strains on Healthy and Tumoral Colorectal Cell Lines
Source: Int J Mol Sci. 2022 Dec 26;24(1):373. doi: 10.3390/ijms24010373 (PMC9820163; doi:10.3390/ijms24010373)
Supplement: Supplementary file 1 [file ijms-24-00373-s001.zip]

Archive with 1 entries (1 files):
- ijms-2074768-supplementary.pdf
